# Supplementary material for: Hepatic fibrosis and factors associated with liver stiffness in HIV mono-infected individuals
Source: PeerJ. 2017 Jan 11;5:e2867. doi: 10.7717/peerj.2867 (PMC5234436; doi:10.7717/peerj.2867)
Supplement: Supplemental Information 1 — Each row contains values obtained from one participant. Columns representing variables according to labels in the Supplemental File 2 (SI2). [file peerj-05-2867-s001.csv]

cd4	cd8	age	Liver Stiffness	BMI	cd48	triglicerid	cholesterin	sex	Diabetes	Hypertension	Lipodystrophy	kaletra	betegsegfennalla	Darunavir	Atanazavir	Raltegravir	Etravirine	Nevirapine	Efavirenz	Tenofovir	Abacavir	Zidovudine	Lamivudine	Lopinavir	ARTever	cap
32	44	60.29	4.4	23.77	0.727272727	2.4	5.4	0	1	0	1	0	19	0	0	0	0	0	0	1	1	0	1	0	1	385
18	62	33.13	6.6	28.69	0.290322581	8.4	6.7	0	0	0	0	0	4	0	0	0	0	1	0	0	0	1	1	0	1	378
23	52	62.54	15.3	26.53	0.442307692	8.3	5.2	0	1	1	0	1	11	0	0	1	0	0	0	1	0	1	1	1	1	378
22	48	43.01	5.9	33.25	0.458333333	4.3	7.3	0	0		1	0	20	0	1	1	1	0	1	0	0	1	1	0	1	368
35	50	64.08	7.3	25.76	0.7	4.6	5.7	0	1		0	1	23	0	1	0	0	0	1	0	0	1	1	1	1	362
30	40	70.77	4.3	25.35	0.75	4.5	7	0	0	1	1	1	23.5	0	0	0	0	0	0	0	0	1	1	1	1	356
30	54	58.5	6.9	29.41	0.555555556	4.4	6.5	0	0	0	0	1	20	0	0	0	0	0	1	0	0	1	1	1	1	354
19	50	64.04	6.8	37.83	0.38	2.3	5.3	0	0	0	0	0	18	0	0	0	0	0	1	0	0	1	1	0	1	351
29	47	58.71	8.8	23.87	0.617021277	2.7	7.4	0	0	1	0	0	12	0	0	0	0	0	1	1	0	0	1	0	1	342
36	33	47.58	4	24.97	1.090909091	4.5	5.8	0	0	0	0	0	14	0	0	0	0	1	0	0	1	1	1	0	1	338
28	25	42.36	4.6	24	1.12	2.9	6	0	0	0	0	0	9.5	0	0	0	0	0	1	0	0	0	1	0	1	337
23	21	50.21	5.3	25.57	1.095238095	4.8	7.7	0	0	1	0	1	17	0	0	0	0	0	1	0	0	0	0	1	1	335
31	34	27.43	7.6	26.88	0.911764706	3.4	6	0	0	1	0	0	3	0	0	0	0	0	0	1	0	0	1	0	1	335
29	38	49.31	4.8	29.72	0.763157895	8.4	7.9	0	0	1	1	1	22	1	0	1	0	0	1	0	0	0	1	1	1	332
45	33	60.3	6.3	27.12	1.363636364	3.1	5.6	0	1	1	0	0	13	0	0	0	1	0	0	0	0	0	1	0	1	330
34	37	46.83	7	26.29	0.918918919	5.3	7.2	0	0	0	0	0	4	0	0	0	0	0	1	1	0	0	1	0	1	330
33	35	37.69	6.4	32.85	0.942857143	2.1	3.9	0	0	0	1	1	13	0	0	0	0	0	1	1	0	1	1	1	1	315
33	50	64.07	6.9	27.65	0.66	10.7	6.5	0	0	1	1	1	24	1	0	0	0	0	1	1	0	0	1	1	1	314
31	23	37.82	6.3	26.53	1.347826087	2.8	5.5	0	1	1	0	0	9	0	1	0	0	1	0	1	0	0	1	0	1	313
46	29	58.42	4.8	26.68	1.586206897	3.6	5.3	0	0	1	0	0	5	0	0	0	1	0	0	0	0	0	1	0	1	306
29	26	48.16	3.8	30.86	1.115384615	1.4	5.2	0	0	0	0	0	4.5	0	0	0	0	1	0	0	0	0	1	0	1	305
21	41	55.67	7.4	30.06	0.512195122	2.3	5.1	0	0	1	0	0	9	1	0	0	0	1	0	0	1	1	1	0	1	297
15	46	47.61	10.2	26.29	0.326086957	4.2	6	0	1	0	0	0	10	1	0	0	0	0	0	0	1	0	1	0	1	296
41	33	57.47	4.5	25.06	1.242424242	13.1	7.1	0	0	0	0	1	11	0	1	0	0	0	0	0	0	1	1	1	1	294
30	36	49.7	4.8	29.41	0.833333333	2	6.1	0	0	0	0	0	6.5	0	0	0	0	1	0	0	0	1	1	0	1	287
33	42	44.09	5.4	24.57	0.785714286	1.1	5.1	0	0	1	0	0	13	1	0	0	0	0	0	0	0	0	1	0	1	282
27	45	34.03	5.9	27.68	0.6	0.8	3.7	0	0	0	0	0	3	0	0	0	0	0	1	1	0	0	1	0	1	282
40	50	65.25	5.1	26.18	0.8	3.4	5	1	0	1	1	0	13	0	0	0	0	0	0	1	0	1	1	0	1	272
26	54	37.52	4.2	23.52	0.481481481	1.5	5.8	0	0	0	0	0	3	0	0	0	0	0	0	1	0	0	1	0	1	271
42	27	69.91	7.3	27.23	1.555555556	3.6	7.9	0	1	0	0	0	16	0	0	0	0	0	1	0	0	0	0	0	1	270
30	47	41.94	5.4	27.55	0.638297872	1.2	6.6	0	0	0	1	0	9	0	0	0	0	1	0	0	0	0	1	0	1	270
26	54	37.09	7	23.24	0.481481481	1.3	4.5	0	0	0	0	0	6	0	0	0	0	0	0	1	0	0	1	0	1	269
20	43	35.39	4.5	21.73	0.465116279	1.9	3.2	0	0	0	0	1	5	1	0	0	0	0	0	1	0	0	1	1	1	264
18	56	41.15	4.9	25.23	0.321428571	1	5.9	1	1	0	0	0	4	0	0	0	0	1	0	0	0	1	1	0	1	259
44	34	71.33	6.3	24.16	1	3.5	3.5	0	0	1	0	0	6.5	0	0	0	1	0	0	1	0	0	1	0	1	258
35	42	38.49	6.7	25.3	0.833333333	0.7	5	0	0	0	0	0	7	0	0	0	0	1	0	0	1	0	1	0	1	257
33	53	41.69	5	27.78	0.622641509	0.8	4.8	0	0	1	0	0	8.5	0	0	1	0	0	0	0	0	0	1	0	1	253
19	55	63.39	34.3	29.4	0.345454545	1.3	5.2	0	0	0	0	1	15	0	0	0	0	0	0	1	0	0	1	1	1	252
38	39	53.98	6	29.03	0.974358974	2.6	4.2	0	0	1	0	0	20	0	0	0	0	1	0	0	0	1	1	0	1	252
29	51	44.06	4.2	22.46	0.568627451	0.8	3.1	0	0	0	0	1	5	0	0	1	0	0	0	1	0	0	1	1	1	252
29	49	47.35	3.6	23.89	0.591836735	1.7	6.1	0	0	0	0	0	7	0	1	0	1	1	0	0	1	0	1	0	1	249
40	41	41.53	4.7	25.95	0.975609756	1.7	7	0	0	0	0	0	6	0	0	0	0	0	0	1	0	0	1	0	1	247
27	51	40.73	6	25.68	0.529411765	2	2.9	0	0	0	0	0	3	0	0	0	0	0	1	1	0	0	1	0	1	246
33	41	36.69	4.5	25.1	1	0.6	4.2	0	0	0	0	1	9	1	0	0	0	0	0	0	0	1	1	1	1	246
30	37	34.76	5.2	27.68	0.810810811	0.7	5.9	0	0	0	0	0	5	0	0	0	1	1	0	0	0	0	1	0	1	245
40	27	47.36	8.8	24.81	1.481481481	0.7	6	0	0	0	0	1		1	0	0	0	0	0	1	0	1	1	1	1	245
12	54	58.32	5.4	25.61	0.222222222	0.5	3.9	0	0	1	0	0	23.5	1	0	0	0	0	0	1	0	0	1	0	1	244
30	36	27.6	4.1	20.2	0.833333333	0.9	3.5	0	0	0	0	1	4	0	0	0	0	0	1	0	0	1	1	1	1	242
44	25	38.14	3.6	24.91	1.76	1.5	5.5	0	0	0	0	1	15	1	0	0	0	0	0	0	0	0	1	1	1	241
35	26	37.29	4.5	24.69	1.346153846	1	5.2	0	0	1	0	0	5	0	0	0	0	0	0	0	0	0	0	0	0	239
13	63	37.06	4.5	23.55	0.206349206	3.5	5	0	0	1	0	1	11	0	0	0	0	1	0	0	0	0	1	1	1	239
22	67	28.51	4	23.24	0.328358209	3.4	5.8	1	0	0	0	1	6	0	0	0	0	0	1	0	0	1	1	1	1	239
32	25	55.04	5.8	23.89	1.28	6.8	3.2	0	0	0	0	0	12	0	0	0	0	0	1	0	1	1	1	0	1	239
26	46	40.31	4	18.62	0.565217391	1	4.2	0	0	0	0	0	18.5	0	0	0	0	0	1	0	1	1	1	0	1	237
25	62	38.58	5.8	26.23	0.403225806	1.6	5.8	0	0	0	0	0	7	0	0	0	0	0	0	0	0	0	0	0	0	236
17	36	47.75	5.4	23.66	0.472222222	4.8	5.4	0	0	0	0	1	4	0	0	0	0	0	0	1	0	1	1	1	1	235
20	73	34.28	9.3	23.77	0.273972603	0.6	3.9	0	0	0	0	0	4	0	0	0	0	0	0	0	0	0	0	0	0	234
6	77	36.19	5.9	26.28	0.077922078	0	5.6	0	0	0	0	0	1	0	0	0	0	1	0	0	0	0	1	0	1	234
22	57	38.62	4.3	28.33	0.385964912	9.4	5.4	0	0	0	0	0	3	0	0	0	0	1	0	0	0	0	1	0	1	234
22	37	50.2	5.4	26.08	0.594594595	6.5	3.8	0	0	0	0	0	4	0	0	0	0	1	0	1	0	0	1	0	1	233
31	41	45.14	5	21.62	0.756097561	1.6	5.6	0	0	0	0	0	8	0	0	1	0	0	0	0	0	0	1	0	1	232
25	47	32.97	5.7	28.68	0.531914894	1.6	6	0	0	0	0	0	3	0	0	0	0	0	0	0	0	0	0	0	0	229
24	35	41.9	7.1	20.13	0.685714286	4.7	6.7	0	0	0	0	0	10	0	0	0	0	1	0	0	0	0	1	0	1	229
24	47	38.41	5.2	23.05	0.510638298	6	7.6	0	0	0	0	1	6	0	0	0	0	0	0	0	0	1	1	1	1	227
30	41	39.15	4.1	24.02	0.731707317	0.9	5.7	0	0	0	0	0	5	0	0	0	0	1	0	0	0	1	1	0	1	227
26	44	62.85	6	20.08	0.590909091	2.6	7.6	0	0	0	0	0	13	0	0	0	0	0	1	0	1	1	1	0	1	226
10	48	33.51	4.6	24.98	0.208333333	2.8	5.6	0	0	0	0	1	0.75	0	0	0	0	0	0	0	0	1	1	1	1	223
26	35	32.26	5.8	23.25	0.742857143	1.3	5.2	0	0	0	0	0	6	0	0	0	0	1	0	0	1	1	1	0	1	221
24	50	52.84	6.7	23.12	0.48		5.3	0	1	0	1	0	25	1	0	0	0	0	0	0	0	1	1	0	1	218
42	40	43.02	5.2	23.12	1.05	0.9	3.2	0	0	0	0	1	13	1	0	0	0	0	0	0	1	0	1	1	1	217
17	61	46.85	3.8	23.66	0.278688525	1.4	6.7	0	0	0	0	0	15	0	0	0	0	1	0	1	0	1	1	0	1	214
19	37	46.61	5.2	25.81	0.513513514	1.5	4.3	0	0	0	0	0	4.5	0	1	0	0	0	0	1	0	0	1	0	1	211
34	33	36.79	3.7	18.11	1.03030303	4.9	6.4	0	0	0	0	0	4	0	0	0	0	0	1	1	1	1	1	0	1	210
37	31	35.38	3.6	20.18	0.837837838	1.4	4.9	0	0	0	0	0	13	0	0	0	0	0	0	0	0	0	0	0	0	209
24	52	54.58	5	27.04	0.461538462	1.5	4.2	0	0	0	1	0	20	1	0	0	0	0	1	0	0	0	1	0	1	209
33	57	45.75	4.4	20.51	0.578947368	1.1	5.4	0	0	0	0	0	8	0	0	0	1	0	1	0	0	1	1	0	1	208
40	41	55.06	4	24.44	0.975609756	4.9	7.6	0	1	1	1	0	22.5	0	0	0	0	0	1	0	0	1	1	0	1	206
16	68	37.92	6	24.62	0.235294118	2.2	10.9	0	0	0	0	1	2	0	0	0	0	0	0	0	0	1	1	1	1	204
18	56	38.88	4	26.23	0.321428571	3.2		0	0	0	0	1	6	0	0	0	0	0	0	0	0	1	1	1	1	203
18	61	25.67	3.6		0.295081967	2.7	3.5	0	0	0	0	0	2	1	0	0	0	0	0	1	0	0	1	0	1	203
12	66	24.35	4.5	23.58	0.181818182	0.6	2.8	0	0	0	0	0	4	0	0	0	0	0	0	0	0	1	1	0	1	202
1	78	45.01	3.9	21.95	0.012820513	1.5	3.4	0	1	0	0	0	7	0	0	1	1	0	0	1	0	0	0	0	1	202
26	41	45.46	3.5	26.79	0.634146341	2.7	5.2	0	0	0	0	0	4	1	0	0	0	0	0	1	0	0	1	0	1	200
30	34	41.17	5.5	24.33	0.882352941	1.5	5.9	0	0	0	0	0	3	1	0	0	0	0	0	1	0	0	1	0	1	199
38	40	70.77	4.5	29.4	0.95	1.1	5.3	0	0	0	1	1	20	1	0	0	0	0	0	1	0	1	1	1	1	199
27	36	47.62	4	23.87	0.75	1.8	7.5	0	0	0	0	0	5.5	0	0	0	1	0	0	1	0	0	1	0	1	197
40	46	29.97	6.4	22.91	0.869565217	1	4.7	0	0	0	0	0	7	1	0	0	0	0	0	1	0	0	1	0	1	194
31	43	32.47	4.5	24.67	0.720930233	4.3	5.5	0	0	0	0	0	5	0	1	0	0	0	0	1	0	0	1	0	1	192
34	42	42.39	4.5	23.45	0.80952381	1.1	8.6	0	0	1	0	0	15	0	0	0	0	1	0	0	0	1	1	0	1	192
14	64	36.64	3.8	23.12	0.21875	2.5	5.3	0	0	0	0	0	2	0	0	0	0	0	0	0	0	0	0	0	0	185
26	54	35.84	5.9	21.6	0.481481481	3	7.1	0	0	0	0	1	7	0	0	0	0	0	0	0	1	1	1	1	1	185
11	73	29.1	4.9	20.82	0.150684932	1.5	4.1	0	0	0	0	0	0.75	0	0	0	0	0	1	1	0	0	1	0	1	180
28	36	45.57	6.2	22.46	0.777777778	1.4	3.9	0	0	0	0	0	6	0	0	0	0	1	0	0	0	0	1	0	1	178
32	49	31.76	3.2	19.62	0.653061224	0.8	4.9	0	0	0	0	0	8.5	0	0	0	0	0	1	1	0	0	1	0	1	177
22	47	32.31	4.3	19.73	0.468085106	0	0	0	0	0	0	0	1	0	0	0	0	0	0	0	0	0	0	0	0	174
34	42	48.7	4.4	24.93	0.80952381	0.9	7	0	0	0	0	0	7	0	0	0	0	0	1	0	0	1	1	0	1	173
28	44	37.85	5.9	22.94	0.636363636	1.1		0	0	0	0	0	4	1	0	0	0	0	0	1	0	0	1	0	1	173
40	36	57.41	5.1	20.29	1.111111111	1.9	4.9	0	0	0	0	0	5	1	0	1	0	0	0	1	0	0	1	0	1	173
19	58	27.79	4.3	23.66	0.327586207	3.2	4	0	0	0	0	0		0	0	0	0	0	0	0	0	0	0	0	0	169
20	68	25.73	3	19.15	0.294117647	1.3	4	0	0	0	0	0	1	0	0	0	0	0	0	0	0	0	0	0	0	168
33	20	41.58	3.1	23.24	1.65	12	7.2	0	0	0	0	0	4	0	0	0	0	0	1	1	0	0	1	0	1	165
